# Supplementary material for: Epidemiology, Risk Factors, Diagnosis, and Comorbidities of Endometriosis: An Umbrella Review
Source: J Clin Med. 2026 Jun 12;15(12):4583. doi: 10.3390/jcm15124583 (PMC13302086; doi:10.3390/jcm15124583)
Supplement: Supplementary file 1 [file jcm-15-04583-s001.zip]

Archive with 5 entries (5 files):
- Supplementary_File S1_PRIOR_2023_Checklist (1).pdf
- Supplementary_File S2_Search_Strategies.pdf
- Supplementary_File S3_Overlap_CCA.xlsx
- Supplementary_S1_52_Reviews_v2.xlsx
- Supplementary_S2_AMSTAR2_Matrix_v2.xlsx
