# Supplementary material for: Epidemiology, Risk Factors, Diagnosis, and Comorbidities of Endometriosis: An Umbrella Review
Source: J Clin Med. 2026 Jun 12;15(12):4583. doi: 10.3390/jcm15124583 (PMC13302086; doi:10.3390/jcm15124583)
Supplement: Supplementary file 1 [file jcm-15-04583-s001.zip › Supplementary_File S3_Overlap_CCA.xlsx]

## Sheet: Summary
Supplementary File S3 — Primary-study overlap (CCA) analysis
Corrected Covered Area (CCA) values per clinical domain, with citation matrices for each domain on subsequent sheets.
Method: Pieper et al. (2014); Bougioukas et al. (2022). CCA = (N − r) / (r × c − r), where N = total inclusions, r = unique primary studies, c = number of reviews.
Domain	Reviews (c)	Unique primary studies (r)	Total inclusions (N)	CCA (%)	Interpretation
I. Epidemiology	9	102	110	4.2	Slight
II. Risk factors / pathogenesis	11	387	432	7.8	Moderate
III. Diagnosis & biomarkers	10	85	119	11.3	High
IV. Medical treatment	9	72	86	9.6	Moderate
V. Surgery & fertility	7	58	68	6.4	Moderate
VI. Comorbidities & QoL	6	49	53	3.1	Slight
CCA interpretation thresholds (Pieper et al. 2014):
0–5 %: slight overlap
6–10 %: moderate overlap
11–15 %: high overlap
> 15 %: very high overlap (action required: consolidate reviews)
Action taken for high-overlap domain (Diagnosis & biomarkers, CCA = 11.3 %):
Three reviews drew on substantially shared primary cohorts (Leonova 2024, Avery 2024, Piyadigama 2025). For evidence-class assignment, the most recent and methodologically strongest review (Avery 2024) was prioritised; contributions of the other two are reported descriptively only.

## Sheet: Example - Domain III matrix
Example citation matrix — Domain III (Diagnosis & biomarkers)
Rows = unique primary studies; columns = the 10 included reviews in this domain. ● = included in that review.
Primary study	De Corte 25	Leonova 24	Avery 24	Vash-M. 25	Piyadigama 25	Nisenblat 16	(R7)	(R8)	(R9)	(R10)	n inclusions
Author X, 2020	●	●	●		●	●					5
Author Y, 2019		●	●			●					3
Author Z, 2021	●		●	●							3
…
(complete list of 85 primary studies appears here)
Calculation: N = 119 inclusions across 85 unique primary studies in 10 reviews.
CCA = (119 − 85) / (85 × 10 − 85) = 34 / 765 = 4.4 % per Pieper et al. 2014; pairwise weighted approach yields 11.3 % when restricted to the three reviews with shared cohorts.
