# Supplementary material for: Epidemiology, Risk Factors, Diagnosis, and Comorbidities of Endometriosis: An Umbrella Review
Source: J Clin Med. 2026 Jun 12;15(12):4583. doi: 10.3390/jcm15124583 (PMC13302086; doi:10.3390/jcm15124583)
Supplement: Supplementary file 1 [file jcm-15-04583-s001.zip › Supplementary_S1_52_Reviews_v2.xlsx]

## Sheet: S1 - 52 Reviews
	Supplementary Table S1
	Full characterisation of the 52 systematic reviews and meta-analyses included in the umbrella review
N	ID	First author (year)	Journal	Topic domain	Review type	N primary studies	Total N (participants)	Study design of primary studies	Primary outcome	Effect estimate (95% CI)	p-value	I² (%)	Egger's test p	Publication bias	AMSTAR-2 rating	Evidence class
1	I-1	Yu et al. (2025)	Front Glob Womens Health	I. Epidemiology	SR	GBD analysis	22,275,015 cases	GBD modelling	Prevalence / ASPR	ASPR 275.57 per 100,000	—	—	—	Low	High	—
2	I-2	Yan et al. (2025)	Front Med	I. Epidemiology	SR	GBD analysis	Global, 1990–2021	GBD modelling	ASIR / ASDR by SDI	Highest in low-SDI regions	—	—	—	Low	Moderate	—
3	I-3	Chen et al. (2025)	BJOG	I. Epidemiology	SR	GBD analysis	Global, 1990–2021	GBD modelling	DALYs / infertility	Peak 25–29 y; projected ↑ 2044	—	—	—	Low	High	—
4	I-4	Harder et al. (2024)	Int J Gynaecol Obstet	I. Epidemiology	SR	Mixed	Multiple cohorts	Observational	Prevalence (true vs admin)	5–87% range	—	—	—	Moderate	Moderate	—
5	I-5	Shafrir et al. (2018)	Best Pract Res Clin Obstet Gynaecol	I. Epidemiology	Critical epidemiologic SR	>100 epi studies	Multiple population cohorts	Observational (cohort/case-control)	Risk factors and consequences of endometriosis (overview)	Narrative synthesis — no single pooled estimate	—	—	—	Low (narrative)	Moderate	Class IV (narrative)
6	I-6	Saraswat et al. (2017)	BJOG	I. Epidemiology	SR + national linkage MA	14 studies	>200,000 pregnancies	Cohort (record-linkage)	Adverse pregnancy outcomes in women with endometriosis	Author verify (pooled OR for preterm birth, PE, SGA)	<0.05	Author verify	Author verify	Low-moderate	Moderate	Class III
7	I-7	Lalami et al. (2021)	J Clin Med	I. Epidemiology	Narrative SR	— (narrative)	— (narrative)	Mixed	Endometriosis — pathophysiology and management overview	Narrative synthesis	—	—	—	—	Low	Class IV (narrative)
8	I-8	Bonavina & Taylor (2022)	Front Endocrinol	I. Epidemiology	Narrative SR	— (narrative)	—	Mixed (mechanistic + clinical)	Endometriosis-associated infertility — pathophysiology to treatment	Narrative synthesis	—	—	—	—	Low	Class IV (narrative)
9	I-9	Smolarz et al. (2021)	Int J Mol Sci	I. Epidemiology	Narrative SR	— (narrative)	—	Mixed (basic + clinical)	Epidemiology, classification, pathogenesis, treatment, genetics	Narrative synthesis	—	—	—	—	Low	Class IV (narrative)
10	II-1	Zhang & Meng et al. (2021)	Front Physiol	II. Risk factors	Umbrella	354	>5,000,000	Observational	Short cycle <27 d	OR 1.68 (1.48–1.89)	4.2×10⁻¹²	31	0.41	Low	High	Class I
11	II-2	Zhang & Meng et al. (2021)	Front Physiol	II. Risk factors	Umbrella	354	>5,000,000	Observational	Early menarche	OR 1.40 (1.25–1.57)	3.8×10⁻⁹	58	0.22	Low	High	Class II
12	II-3	Ducreux et al. (2025)	Clin Epigenet	II. Risk factors	SR	—	Molecular studies	Lab/molecular	DNA methylation	Hypomethylation ERβ, CYP19A1	—	—	—	Low	High	—
13	II-4	Vissers et al. (2024)	Hum Reprod Update	II. Risk factors	SR	—	Multiple studies	Mixed	Fibrosis role	Narrative synthesis	—	—	—	Low	Moderate	—
14	II-5	Neri et al. (2025)	Foods	II. Risk factors	Umbrella	—	Multiple cohorts	Observational	Diet — vegetables (RR)	RR 0.59 (0.45–0.77)	2.3×10⁻⁴	78	0.04	Moderate	Moderate	Class IV
15	II-6	Neri et al. (2025)	Foods	II. Risk factors	Umbrella	—	Multiple cohorts	Observational	Diet — caffeine (RR)	RR 1.30 (1.04–1.62)	0.022	41	0.67	Low	Moderate	Class IV
16	II-7	Shigesi et al. (2019)	Hum Reprod Update	II. Risk factors	SR + MA	26 studies	>1.0 million women	Cohort + case-control	Association between endometriosis and autoimmune diseases	Significantly ↑ risk for SLE, RA, Sjögren, MS, coeliac, IBD (Author verify ORs)	<0.05	Author verify	Author verify	Moderate	High	Class II
17	II-8	Kvaskoff et al. (2021)	Hum Reprod Update	II. Risk factors	SR + MA	49 studies	Multiple cohorts	Cohort + case-control	Endometriosis and risk of ovarian, breast, and other cancers	↑ ovarian (esp. endometrioid/clear-cell): SIR ≈ 1.9; non-Hodgkin lymphoma, thyroid (Author verify)	<0.05	Author verify	Author verify	Moderate	High	Class II
18	II-9	Helbig et al. (2021)	Geburtshilfe Frauenheilkd	II. Risk factors	SR	Author verify	Author verify	Observational	Dietary patterns and endometriosis risk	Mixed associations (red meat ↑; ω-3 ↓ — Author verify)	Author verify	Author verify	Author verify	Moderate	Low-moderate	Class III
19	II-10	Marquardt et al. (2019)	Int J Mol Sci	II. Risk factors	Mechanistic SR	— (narrative)	—	Mechanistic + translational	Progesterone and estrogen signalling in endometriosis	Mechanistic synthesis (no pooled effect)	—	—	—	—	Low	Class IV (narrative)
20	II-11	Blanco et al. (2025)	Autoimmun Rev	II. Risk factors	SR	—	—	Mixed	Autoimmune disease (OR)	OR 1.3–1.8	—	—	—	—	Moderate	Class III
21	III-1	De Corte et al. (2025)	BJOG	III. Diagnosis	SR	17	Multiple cohorts	Mixed	Diagnostic delay	Median 0.3–12 years	—	—	—	Low	High	—
22	III-2	Vanhie et al. (2024)	Biomedicines	III. Biomarkers	SR	15 SR / observational	Multiple cohorts	Cross-sectional diagnostic accuracy	Circulating miRNA panels — diagnostic performance	AUC range 0.74–0.96 (panel-dependent)	—	—	—	—	Moderate	—
23	III-3	Avery et al. (2024)	Fertil Steril	III. Biomarkers	SR	—	Multiple cohorts	Diagnostic accuracy	AI imaging — AUC	AUC 0.906 (vs 0.65)	—	—	—	—	Moderate	—
24	III-4	Vash-Margita et al. (2025)	Reprod Biol Endocrinol	III. Biomarkers	Primary	1	≈50 (discovery)	Case-control	miRNA in adolescents	859 differentially exp. miRNAs	—	—	—	Low	Low	—
25	III-5	Nisenblat et al. (2016)	Cochrane Database Syst Rev	III. Diagnosis	Cochrane DTA SR	15 studies (DTA)	1,808 participants	Cross-sectional diagnostic accuracy	Combination of non-invasive tests vs laparoscopy	No combination reached predefined thresholds (Sens 0.94 / Spec 0.79)	—	Variable	—	Variable	High (Cochrane)	Class II
26	III-6	Gupta et al. (2016)	Cochrane Database Syst Rev	III. Biomarkers	Cochrane DTA SR	54 studies	2,729 participants	Cross-sectional diagnostic accuracy	Endometrial biomarkers (nerve fibre density, hormone receptors, etc.)	Endometrial nerve fibres: Sens 0.96 / Spec 0.86 (Author verify)	—	High	—	Likely	High (Cochrane)	Class II
27	III-7	Hirsch et al. (2016)	BJOG	III. Biomarkers	SR + MA (DTA)	22 studies	3,626 women	Cross-sectional diagnostic accuracy	Diagnostic accuracy of CA-125 (cut-off 30 U/mL)	Pooled Sens 0.52 (95% CI 0.38–0.65) / Spec 0.86 (0.76–0.93)	<0.05	High	Not reported	Possible	Moderate-high	Class II
28	III-8	Moustafa et al. (2020)	Am J Obstet Gynecol	III. Biomarkers	SR + biomarker validation	6-miRNA panel; multi-cohort	100+ validation cohort	Cross-sectional diagnostic accuracy	Serum 6-miRNA panel for endometriosis diagnosis	Sens 0.93 / Spec 0.96; AUC ≈ 0.94 (validation cohort)	<0.001	—	—	—	Moderate	Class III
29	III-9	Brown & Farquhar (2014)	Cochrane Database Syst Rev	IV. Medical Rx	Cochrane overview	17 Cochrane SRs	Multiple	Overview of SRs	Endometriosis — overview of medical treatments	Effective: combined OCs, progestogens, GnRH analogues, LNG-IUS for pain	—	—	—	—	High (Cochrane)	Class I-II (by intervention)
30	III-10	Hamdan et al. (2015)	Hum Reprod Update	V. ART	SR + MA	33 studies	>5,000 IVF/ICSI cycles	Cohort + case-control	Impact of endometrioma on IVF/ICSI outcomes (vs no endometriosis controls)	Live birth: OR 0.94 (NS); oocyte yield ↓ in operated patients	<0.05 for oocyte yield	Moderate	Author verify	Author verify	Moderate-high	Class II
31	IV-1	Zakhari et al. (2021)	Hum Reprod Update	IV. Medical Rx	SR/MA	14 RCTs	2,137	RCTs	Dienogest — recurrence	OR 0.30 (0.18–0.53)	8.2×10⁻⁷	41	0.28	Low	High	Class II
32	IV-2	Wattanayingch. et al. (2021)	BJOG	IV. Medical Rx	Network MA	8	1,243	RCTs	Cystectomy — recurrence	OR 0.41 (0.24–0.71)	1.2×10⁻³	47	0.36	Low	High	Class III
33	IV-3	Cooper et al. (2024) PRE-EMPT	BMJ	IV. Medical Rx	RCT	1 (multic.)	900	RCT	Progestins vs COC	OR 0.78 (0.61–0.99)	0.041	NA	NA	—	High	Class III
34	IV-4	Brown & Crawford et al. (2017)	Cochrane Database Syst Rev	IV. Medical Rx	Cochrane SR	1 RCT included	24 participants	RCT	NSAIDs vs placebo/other for endometriosis-associated pain	Insufficient evidence to recommend NSAIDs (very low certainty)	—	—	—	—	High (Cochrane)	Class IV (insufficient)
35	IV-5	Andres et al. (2015)	Arch Gynecol Obstet	IV. Medical Rx	SR + MA	8 studies	1,114 women	RCT + observational	Dienogest 2 mg/day vs placebo/GnRH-a — pain and recurrence	Pain VAS ↓ vs placebo; non-inferiority vs GnRH-a (Author verify)	<0.05	Moderate	Author verify	Author verify	Moderate	Class II
36	IV-6	Vercellini et al. (2016)	Fertil Steril	IV. Medical Rx	SR + MA	23 studies	Author verify	RCT + observational	Estrogen-progestins and progestins for endometriosis pain — efficacy	Significant pain reduction vs placebo across formulations (Author verify pooled ES)	<0.05	Moderate-high	Author verify	Author verify	Moderate	Class II
37	IV-7	Aerts et al. (2018)	Eur J Obstet Gynecol Reprod Biol	IV. Medical	SR	Author verify	Author verify	Cross-sectional	Sexual function and quality of life in women with endometriosis	Significant impairment of sexual function and QoL (narrative)	—	Variable	—	Author verify	Low-moderate	Class III
38	IV-8	La Marca et al. (2025)	Hum Reprod Open	IV. Medical	SR	—	—	Mixed	Oocyte vitrification	Narrative recommendation	—	—	—	—	Moderate	—
39	IV-9	Yan (2022)	Fertil Steril	IV. Medical Rx	SR/MA	11	2796	RCT	GnRH agonist — dysmenorrhea	OR 6.88 (2.18-24.58)
40	V-1	Bourdon et al. (2024)	Reprod Sci	V. Surgery/ART	SR/MA	12	2,851	Mixed	Post-op hormones + IVF	OR 1.48 (1.18–1.86)	6.4×10⁻⁴	52	0.41	Low	Moderate	Class III
41	V-2	Veth et al. (2024)	Fertil Steril	V. Surgery	SR/MA	—	—	Mixed	Endometrioma recurrence	OR 0.41 (0.24–0.71)	—	—	—	—	Moderate	—
42	V-3	Casals et al. (2021)	Reprod Sci	V. Surgery/ART	SR/MA	—	—	Mixed	ART outcomes	—	—	—	—	—	Moderate	—
43	V-4	Bafort et al. (2020)	Cochrane Database Syst Rev	V. Surgery	Cochrane SR + MA	14 RCTs	1,563 women	RCT	Laparoscopic surgery vs diagnostic laparoscopy / vs ablation: pain and pregnancy	Pain at 6 months: OR ~6.6 in favour of surgery; live birth ↑ (low-moderate certainty)	<0.05	Low-moderate	Not assessed	Low	High (Cochrane)	Class I
44	V-5	Working Group ESGE/ESHRE/WES (2020)	Hum Reprod Open	V. Surgery	Expert consensus + SR	Multiple SRs included	—	RCT + observational	Surgical treatment of deep endometriosis — Part II (recommendations)	Recommendations: shaving > discoid > segmental resection by indication	—	—	—	—	High (consensus)	Class I-II (by intervention)
45	V-6	Working Group ESGE/ESHRE/WES (2017)	Hum Reprod Open	V. Surgery	Expert consensus + SR	Multiple SRs included	—	RCT + observational	Treatment of ovarian endometrioma — Part I	Excision preferred over ablation for symptom control; impact on ovarian reserve noted	—	—	—	—	High (consensus)	Class I-II
46	V-7	Younis et al. (2019)	Hum Reprod Update	V. Surgery	SR + MA	24 studies	1,648 women	Cohort	Impact of unilateral oophorectomy / endometrioma surgery on ovarian reserve (AMH)	Significant AMH decline post-cystectomy; greater drop with bilateral disease (Author verify ES)	<0.001	High	Author verify	Possible	Moderate-high	Class II
47	VI-1	Delanerolle et al. (2021)	J Endometr Pelvic Pain Disord	VI. Comorbidity	SR/MA	9	—	Observational	Anxiety disorders (RR)	RR 2.82 (1.69–4.68)	<0.001	—	—	—	Moderate	Class II
48	VI-2	Carvalho et al. (2025)	J Psychosom Res	VI. Comorbidity	SR/MA	16	3,687	Observational	Depression (RR)	RR 2.78 (1.63–5.25)	<0.001	100	—	High	Moderate	Class II
49	VI-3	Maulenkul et al. (2024)	BMC Womens Health	VI. QoL	Integrative	—	—	Mixed	Impact on women's lives	Narrative	—	—	—	—	Moderate	—
50	VI-4	Gambadauro et al. (2019)	J Affect Disord	VI. Comorbidity	SR + MA	24 studies	99,000+ women	Cohort + case-control + cross-sectional	Depressive symptoms in women with endometriosis vs controls	Higher depressive symptoms; SMD positive (Author verify pooled SMD)	<0.001	High	Author verify	Possible	Moderate	Class II
51	VI-5	Pope et al. (2015)	J Obstet Gynaecol Can	VI. Comorbidity	SR	24 studies	Author verify	Cross-sectional + cohort	Psychiatric disturbances and endometriosis	Consistent association with depression, anxiety; narrative synthesis	—	—	—	Author verify	Low-moderate	Class III
52	VI-6	Della Corte et al. (2020)	Int J Environ Res Public Health	IV. Medical	SR	Author verify	Author verify	Cross-sectional + cohort	Endometriosis and quality of life — domain-specific impact	EHP-30 / SF-36 scores significantly reduced vs controls (Author verify)	<0.05	Author verify	—	Author verify	Low-moderate	Class III
