# Supplementary material for: Epidemiology, Risk Factors, Diagnosis, and Comorbidities of Endometriosis: An Umbrella Review
Source: J Clin Med. 2026 Jun 12;15(12):4583. doi: 10.3390/jcm15124583 (PMC13302086; doi:10.3390/jcm15124583)
Supplement: Supplementary file 1 [file jcm-15-04583-s001.zip › Supplementary_S2_AMSTAR2_Matrix_v2.xlsx]

## Sheet: S2 - AMSTAR-2 Matrix
	Supplementary Table S2
	AMSTAR-2 methodological quality assessment matrix for the 52-source umbrella inventory
	Each cell: Y = Yes; PY = Partial Yes; N = No; NA = Not Applicable. Critical domains: 2*, 4*, 7*, 9*, 11*, 13*, 15* (per Shea et al., BMJ 2017; j4008).
N	ID	First author (year)	1. PICO components	2. Protocol*	3. Study design justified	4. Comprehensive search*	5. Duplicate selection	6. Duplicate extraction	7. List of excluded*	8. Included description	9. RoB of primary*	10. Funding of primaries	11. Meta-analytic methods*	12. RoB impact on MA	13. RoB in interpretation*	14. Heterogeneity explained	15. Publication bias*	16. Conflicts of interest	Overall confidence	Notes
1	I-1	Yu et al. (2025)	Y	Y	Y	Y	Y	Y	PY	Y	Y	N	Y	Y	Y	Y	N	Y	High	GBD data analysis
2	I-2	Yan et al. (2025)	Y	PY	Y	Y	Y	Y	N	Y	Y	N	Y	Y	Y	Y	N	Y	Moderate	Protocol partially reported
3	I-3	Chen et al. (2025)	Y	Y	Y	Y	Y	Y	Y	Y	Y	N	Y	Y	Y	Y	Y	Y	High	—
4	I-4	Harder et al. (2024)	Y	PY	Y	Y	Y	Y	N	Y	Y	N	Y	PY	Y	Y	Y	Y	Moderate	Mixed methodology
5	II-1	Zhang & Meng et al. (2021)	Y	Y	Y	Y	Y	Y	Y	Y	Y	PY	Y	Y	Y	Y	Y	Y	High	Foundational umbrella review
6	II-2	Zhang & Meng et al. (2021)	Y	Y	Y	Y	Y	Y	Y	Y	Y	PY	Y	Y	Y	Y	Y	Y	High	Foundational umbrella review
7	II-2	Ducreux et al. (2025)	Y	Y	Y	Y	Y	Y	PY	Y	Y	N	Y	Y	Y	Y	PY	Y	High	Molecular focus
8	II-3	Vissers et al. (2024)	Y	PY	Y	PY	Y	Y	N	Y	Y	N	Y	PY	Y	Y	N	Y	Moderate	—
9	II-4	Neri et al. (2025)	Y	Y	Y	Y	Y	Y	Y	Y	Y	PY	Y	Y	Y	Y	Y	Y	High	Umbrella review
10	III-1	De Corte et al. (2025)	Y	Y	Y	Y	Y	Y	Y	Y	Y	N	Y	Y	Y	Y	N	Y	High	—
11	III-2	Vanhie et al. (2024)	Y	PY	Y	PY	Y	Y	N	Y	PY	N	Y	PY	Y	Y	N	Y	Moderate	Diagnostic accuracy SR — corrected from Leonova in v1
12	III-3	Avery et al. (2024)	Y	PY	Y	Y	Y	Y	N	Y	Y	N	Y	Y	Y	Y	N	Y	Moderate	Recent AI review
13	IV-1	Zakhari et al. (2021)	Y	Y	Y	Y	Y	Y	Y	Y	Y	Y	Y	Y	Y	Y	Y	Y	High	Cochrane-quality MA
14	IV-2	Zakhari et al. (2021)	Y	Y	Y	Y	Y	Y	Y	Y	Y	Y	Y	Y	Y	Y	Y	Y	High	Cochrane-quality MA
15	IV-3	Wattanayingch. et al. (2021)	Y	Y	Y	Y	Y	Y	Y	Y	Y	PY	Y	Y	Y	Y	Y	Y	High	Network MA
16	IV-4	Cooper et al. (2024) PRE-EMPT	Y	Y	Y	Y	Y	Y	Y	Y	Y	Y	NA	NA	Y	NA	NA	Y	High	Primary RCT (not MA)
17	V-1	Bourdon et al. (2024)	Y	PY	Y	Y	Y	Y	PY	Y	Y	N	Y	Y	Y	Y	PY	Y	Moderate	—
18	V-2	Veth et al. (2024)	Y	Y	Y	Y	Y	Y	PY	Y	Y	N	Y	Y	Y	Y	PY	Y	Moderate	—
19	VI-1	Delanerolle et al. (2021)	Y	PY	Y	PY	Y	Y	N	Y	PY	N	Y	PY	Y	PY	N	Y	Moderate	High heterogeneity
20	VI-2	Carvalho et al. (2025)	Y	Y	Y	Y	Y	Y	PY	Y	Y	N	Y	Y	Y	PY	Y	Y	High	I² = 100%
21	VI-3	Blanco et al. (2025)	Y	PY	Y	Y	Y	Y	N	Y	Y	N	Y	PY	Y	Y	N	Y	Moderate	—
22	VI-4	Maulenkul et al. (2024)	Y	PY	Y	Y	Y	Y	PY	Y	PY	N	PY	PY	Y	PY	N	Y	Moderate	Integrative review
23
24	III-4	Vash-Margita et al. (2025)	Y	PY	Y	Y	Y	Y	N	Y	PY	N	Y	PY	Y	Y	N	Y	Moderate	Adolescent serum miRNA biomarker SR — limited population
25	V-3	Casals et al. (2021)	Y	PY	Y	Y	Y	Y	PY	Y	PY	N	Y	PY	Y	Y	PY	Y	Moderate	Endometriosis surgery & ART outcomes SR
26	V-4	La Marca et al. (2025)	Y	Y	Y	Y	Y	Y	PY	Y	PY	N	Y	Y	Y	Y	PY	Y	Moderate	Fertility preservation SR
27	I-5	Shafrir et al. (2018)	PY	N	Y	PY	N	N	N	PY	N	N	NA	NA	NA	NA	NA	Y	Critically low	Critical epidemiologic narrative review (not classical SR) — most AMSTAR-2 domains N/A
28	I-6	Saraswat et al. (2017)	NA	NA	NA	NA	NA	NA	NA	NA	NA	NA	NA	NA	NA	NA	NA	Y	NA — primary study	National record-linkage cohort, NOT a SR — consider re-classifying or excluding from umbrella
29	I-7	Lalami et al. (2021)	PY	N	Y	PY	N	N	N	PY	N	N	NA	NA	NA	NA	NA	Y	Critically low	Narrative genomics review — most AMSTAR-2 domains N/A
30	I-8	Bonavina & Taylor (2022)	PY	N	Y	PY	N	N	N	PY	N	N	NA	NA	NA	NA	NA	Y	Critically low	Narrative pathophysiology review — most AMSTAR-2 domains N/A
31	II-8	Shigesi et al. (2019)	Y	Y	Y	Y	Y	Y	PY	Y	Y	N	Y	Y	Y	Y	Y	Y	High	PROSPERO-registered SR + MA in Hum Reprod Update
32	II-9	Kvaskoff et al. (2021)	Y	Y	Y	Y	Y	Y	PY	Y	Y	N	Y	Y	Y	Y	Y	Y	High	SR + MA in Hum Reprod Update; cancer-risk synthesis
33	II-10	Smolarz et al. (2021)	PY	N	Y	PY	N	N	N	PY	N	N	NA	NA	NA	NA	NA	Y	Critically low	Narrative review of literature — most AMSTAR-2 domains N/A
34	II-11	Marquardt et al. (2019)	PY	N	Y	PY	N	N	N	PY	N	N	NA	NA	NA	NA	NA	Y	Critically low	Mechanistic narrative review (progesterone signalling)
35	II-12	Helbig et al. (2021)	PY	N	Y	PY	N	N	N	PY	N	N	NA	NA	NA	NA	NA	Y	Critically low	Narrative review on nutrition — limited AMSTAR-2 applicability
36	III-5	Nisenblat et al. (2016) — combination tests	Y	Y	Y	Y	Y	Y	Y	Y	Y	PY	Y	Y	Y	Y	Y	Y	High	Cochrane DTA SR (CD012281)
37	III-6	Gupta et al. (2016) — endometrial biomarkers	Y	Y	Y	Y	Y	Y	Y	Y	Y	PY	Y	Y	Y	Y	Y	Y	High	Cochrane DTA SR (CD012165)
38	III-7	Hirsch et al. (2016) — CA-125	Y	Y	Y	Y	Y	Y	PY	Y	Y	N	Y	Y	Y	Y	Y	Y	High	SR + MA of diagnostic accuracy in BJOG
39	III-8	Moustafa et al. (2020)	NA	NA	NA	NA	NA	NA	NA	NA	NA	NA	NA	NA	NA	NA	NA	Y	NA — primary study	Primary biomarker validation in AJOG, NOT a SR — re-classify or exclude
40	IV-5	Brown & Crawford et al. (2017) — NSAIDs	Y	Y	Y	Y	Y	Y	Y	Y	Y	PY	NA	NA	Y	NA	NA	Y	High	Cochrane SR (CD004753) — only 1 RCT, MA not feasible
41	IV-6	Andres et al. (2015) — dienogest	Y	PY	Y	Y	Y	Y	PY	Y	PY	N	Y	PY	Y	Y	PY	Y	Moderate	SR + MA in Arch Gynecol Obstet
42	IV-7	Brown & Farquhar (2014) — Cochrane overview	Y	Y	Y	Y	Y	Y	Y	Y	Y	PY	NA	NA	Y	NA	NA	Y	High	Cochrane overview of reviews (CD009590) — AMSTAR-2 of reviews of reviews
43	IV-8	Vercellini et al. (2016) — estrogen-progestins	Y	PY	Y	Y	Y	Y	PY	Y	Y	N	Y	Y	Y	Y	PY	Y	Moderate	SR + MA in Fertil Steril
44	V-5	Bafort et al. (2020) — laparoscopy	Y	Y	Y	Y	Y	Y	Y	Y	Y	PY	Y	Y	Y	Y	Y	Y	High	Cochrane SR + MA (CD011031)
45	V-6	Hamdan et al. (2015) — endometrioma & IVF	Y	Y	Y	Y	Y	Y	PY	Y	Y	N	Y	Y	Y	Y	Y	Y	High	SR + MA in Hum Reprod Update
46	V-7	Working Group ESGE/ESHRE/WES (2020) — DE surgery	Y	PY	Y	Y	Y	Y	PY	Y	PY	N	PY	PY	Y	Y	PY	Y	Moderate	Consensus + SR hybrid (Hum Reprod Open)
47	V-8	Working Group ESGE/ESHRE/WES (2017) — endometrioma	Y	PY	Y	Y	Y	Y	PY	Y	PY	N	PY	PY	Y	Y	PY	Y	Moderate	Consensus + SR hybrid (Hum Reprod Open)
48	V-9	Younis et al. (2019) — ovarian reserve	Y	Y	Y	Y	Y	Y	PY	Y	Y	N	Y	Y	Y	Y	Y	Y	High	SR + MA in Hum Reprod Update
49	VI-5	Gambadauro et al. (2019) — depression	Y	Y	Y	Y	Y	Y	PY	Y	Y	N	Y	Y	Y	Y	Y	Y	High	SR + MA in J Affect Disord
50	VI-6	Pope et al. (2015) — psychiatric disturbances	Y	PY	Y	Y	Y	Y	PY	Y	PY	N	NA	NA	PY	NA	NA	Y	Moderate	SR (qualitative synthesis) in J Obstet Gynaecol Can — no MA
51	VI-7	Aerts et al. (2018) — psychosocial impact	PY	N	Y	PY	N	N	N	PY	N	N	NA	NA	NA	NA	NA	Y	Critically low	Narrative review in Best Pract Res Clin Obstet Gynaecol
52	VI-8	Della Corte et al. (2020) — QoL	PY	N	Y	PY	N	N	N	PY	N	N	NA	NA	NA	NA	NA	Y	Critically low	Narrative overview in IJERPH
	Legend:
	Y = Yes (criterion fully met) — green
	PY = Partial Yes — yellow
	N = No — red
	NA = Not Applicable — grey
	Critical domains (*): 2 (protocol registration), 4 (search comprehensiveness), 7 (excluded list), 9 (RoB primary studies), 11 (meta-analytic methods), 13 (RoB interpretation), 15 (publication bias).
	Overall confidence: High = 0 critical weaknesses + ≤ 1 non-critical; Moderate = 0 critical + > 1 non-critical; Low = 1 critical (with or without non-critical); Critically low = > 1 critical.
	Reference: Shea BJ et al. AMSTAR 2: a critical appraisal tool for systematic reviews. BMJ 2017;358:j4008.
